# Supplementary material for: Autotoxic Ginsenosides in the Rhizosphere Contribute to the Replant Failure of Panax notoginseng
Source: PLoS One. 2015 Feb 19;10(2):e0118555. doi: 10.1371/journal.pone.0118555 (PMC4335038; doi:10.1371/journal.pone.0118555)
Supplement: S1 Dataset — (ZIP) [file pone.0118555.s001.zip]

Archive with 9 entries (8 files):
- RAW mass spec data/
- RAW mass spec data/Mass spec data of R1 identified in all samples.docx
- RAW mass spec data/Mass spec data of Rb1 identified in all samples-R.docx
- RAW mass spec data/Mass spec data of Rb3 identified in all samples-R.docx
- RAW mass spec data/Mass spec data of Rd identified in all samples.docx
- RAW mass spec data/Mass spec data of Re identified in all samples.docx
- RAW mass spec data/Mass spec data of Rg1 identified in all samples.docx
- RAW mass spec data/Mass spec data of Rg2 identified in all samples.docx
- RAW mass spec data/Mass spec data of Rh1 identified in all samples.docx
