# Supplementary material for: Autotoxic Ginsenosides in the Rhizosphere Contribute to the Replant Failure of Panax notoginseng
Source: PLoS One. 2015 Feb 19;10(2):e0118555. doi: 10.1371/journal.pone.0118555 (PMC4335038; doi:10.1371/journal.pone.0118555)
Supplement: S2 Dataset — (XLSX) [file pone.0118555.s002.xlsx]

## Sheet: R1
R1 (Authentic ginsenoside)
Concentration (mg/mL)	Area (mAU)
0.011867	41.5
0.0593	204.3
0.1068	371.7
0.15427	540
0.2492	867.5
0.2967	1065.8
0.3441	1201.6
0.3916	1422.5
Content of R1 in different samples
Samples	Replicates	Sample for extract (g)	Area (mAU)	Ginsenoside content determined from standard curve(mg/mL)	Methanol volume to dissolve the dry residue of sample extract（mL）	Total content from sample（mg）	Content of ginsenoside per gram sample（µg/g ）	Average（µg/g）	Standard Error
KG-3	R1	1	749.37	0.211473	22.567	4.77232	4772.32	4756.47	588.433
	R2	1	678.43	0.191727	21.699	4.16028	4160.28
	R3	1	816.91	0.230274	23.176	5.33682	5336.82
One-CS	R1	500	290.858	0.083843	1.91	0.16014	0.32028	0.333915	0.0696758
	R2	500	346.364	0.0992935	1.37	0.136032	0.272064
	R3	500	473.458	0.134671	1.52	0.2047	0.4094
Two-CS	R1	500	220.47	0.06425	4.003	0.257193	0.514385	0.503969	0.0172943
	R2	500	224.56	0.0653884	3.701	0.242003	0.484005
	R3	500	208.75	0.0609876	4.21	0.256758	0.513516
Three-CS	R1	500	443.8	0.126416	2.035	0.257256	0.514511	0.84111	0.362929
	R2	500	820.544	0.231285	2.663	0.615912	1.23182
	R3	500	988.705	0.278094	1.397	0.388497	0.776995

## Sheet: Rg1
Rg1 (Authentic ginsenoside)
Concentration(mg/mL)	Area (mAU)
0.0304875	99.2
0.060975	177.8
0.2439	719
0.4878	1541
0.7317	2436.6
0.9756	3275.3
1.2195	4102.1
1.7073	5727.6
2.01218	6826.8
Content of Rg1 in different samples
Samples	Replicates	Sample for extract	Area (mAU)	Ginsenoside content determined from standard curve(mg/mL)	Methanol volume to dissolve the dry residue of sample extract（mL）	Total content from sample（mg）	Content of ginsenoside per gram sample（µg/g or mg/L）	Average（µg/g or mg/L）	Standard Error
KG-3	R1	1 g	3850.22	1.1478	22.567	25.9025	25902.5	26013.2	1177.02
	R2	1 g	3848.54	1.14731	21.699	24.8955	24895.5
	R3	1 g	3944.33	1.17543	23.176	27.2417	27241.7
One-CS	R1	500 g	534.421	0.174544	1.91	0.333379	0.666757	0.658055	0.0444243
	R2	500 g	698.143	0.2226	1.37	0.304962	0.609923
	R3	500 g	721.432	0.229436	1.52	0.348742	0.697484
Two-CS	R1	500 g	423.94	0.142115	4.003	0.568887	1.13777	1.1437	0.0188225
	R2	500 g	459.206	0.152466	3.701	0.564278	1.12856
	R3	500 g	411.059	0.138334	4.21	0.582387	1.16477
Three-CS	R1	500 g	1287.37	0.395551	2.035	0.804946	1.60989	1.70884	0.714222
	R2	500 g	1518.08	0.463269	2.663	1.23369	2.46737
	R3	500 g	1219.18	0.375536	1.397	0.524623	1.04925
REs	R1	4 L	248.09	0.0904993	11.723	1.06092	0.265231	0.283787	0.0171389
	R2	4 L	267.32	0.0961437	11.945	1.14844	0.287109
	R3	4 L	275.57	0.0985653	12.135	1.19609	0.299022

## Sheet: Re
Re (Authentic ginsenoside)
Concentration(mg/mL)	Area(mAU)
0.01517	50.9
0.06977	223.7
0.12437	392.8
0.17897	573.8
0.28817	943.2
0.34277	1143.5
0.39737	1289.4
Content of Re in different samples
Samples	Replicates	Sample for extract	Area (mAu)	Ginsenoside content determined from standard curve(mg/mL)	Methanol volume to dissolve the dry residue of sample extract（mL）	Total content from sample（mg）	Content of ginsenoside per gram sample（µg/g or mg/L）	Average（µg/g or mg/L）	Standard Error
KG-3	R1	1 g	356.65	0.110398	22.567	2.49135	2491.35	2523.09	42.5658
	R2	1 g	373.49	0.11551	21.699	2.50645	2506.45
	R3	1 g	358.48	0.110953	23.176	2.57146	2571.46
One-CS	R1	500 g	304.355	0.0945231	1.91	0.180539	0.361078	0.296218	0.0562068
	R2	500 g	312.558	0.0970132	1.37	0.132908	0.265816
	R3	500 g	276.626	0.0861055	1.52	0.13088	0.261761
Two-CS	R1	500 g	218.186	0.0683653	4.003	0.273666	0.547332	0.603036	0.104671
	R2	500 g	232.408	0.0726826	3.701	0.268998	0.537996
	R3	500 g	276.145	0.0859595	4.21	0.36189	0.723779
Three-CS	R1	500 g	549.279	0.168873	2.035	0.343657	0.687314	0.696995	0.103604
	R2	500 g	490.942	0.151164	2.663	0.40255	0.8051
	R3	500 g	698.709	0.214235	1.397	0.299286	0.598572
REs	R1	4 L	191.544	0.0602777	11.723	0.706636	0.176659	0.183352	0.0399768
	R2	4 L	242.562	0.075765	11.945	0.905012	0.226253
	R3	4 L	152.754	0.0485025	12.135	0.588578	0.147144

## Sheet: Rb1
Rb1 (Authentic ginsenoside)
Concentration(mg/mL)	Area (mAU)
0.03095	60.4
0.0619	122.7
0.2476	571.3
0.4952	1310.1
0.7428	1817.7
0.9904	2458.2
1.238	3061
1.7332	4329.6
2.0427	5164
Content of Rb1 in different samples
Samples	Replicates	Sample for extract (g)	Area (mAU)	Ginsenoside content determined from standard curve (mg/mL)	Methanol volume to dissolve the dry residue of sample extract（mL）	Total content from sample（mg）	Content of ginsenoside per gram sample（µg/g）	Average（µg/g）	Standard Error
KG-3	R1	1	2657.08	1.06354	22.567	24.0009	24000.9	23603.6	405.662
	R2	1	2670.14	1.06871	21.699	23.19	23190
	R3	1	2545.11	1.01916	23.176	23.62	23620
One-CS	R1	500	202.511	0.0906611	1.91	0.173163	0.346325	0.237011	0.102905
	R2	500	104.542	0.0518308	1.37	0.0710081	0.142016
	R3	500	158.593	0.073254	1.52	0.111346	0.222692
Two-CS	R1	500	95.312	0.0481724	4.003	0.192834	0.385668	0.694331	0.350966
	R2	500	340.562	0.145378	3.701	0.538044	1.07609
	R3	500	159.922	0.0737809	4.21	0.310618	0.621235
Three-CS	R1	500	328.522	0.140606	2.035	0.286133	0.572267	0.57422	0.0147404
	R2	500	253.188	0.110747	2.663	0.29492	0.589839
	R3	500	479.956	0.200627	1.397	0.280277	0.560553

## Sheet: Rb3
Rb3 (Authentic ginsenoside)
Concentration(mg/mL)	Area(mAU)
0.0102367	21.2
0.0327576	73.1
0.0552784	135.4
0.0777993	200
0.10032	274.1
0.122841	330
0.145362	393.4
0.167883	451.6
0.190404	528.8
0.204735	561.3
Content of Rb3 in different samples
Samples	Replicates	Sample for extract (g)	Area (mAU)	Ginsenoside content determined from standard curve(mg/mL)	Methanol volume to dissolve the dry residue of sample extract（mL）	Total content from sample（mg）	Content of ginsenoside per gram sample（µg/g）	Average（µg/g）	Standard Error
	R1	1	92.41	0.0382314	22.567	0.862768	862.768	859.57	61.9302
KG-3	R2	1	88.06	0.0366884	21.699	0.796102	796.102
	R3	1	96.52	0.0396893	23.176	0.919839	919.839
	R1	500	94.8206	0.0390865	1.91	0.0746552	0.14931	0.144001	0.0228993
One-CS	R2	500	106.978	0.0433988	1.37	0.0594564	0.118913
	R3	500	136.511	0.0538745	1.52	0.0818892	0.163778
	R1	500	56.4528	0.025477	4.003	0.101984	0.203969	0.226505	0.0225271
Two-CS	R2	500	70.9038	0.0306029	3.701	0.113261	0.226523
	R3	500	68.0064	0.0295752	4.21	0.124512	0.249023
	R1	500	166.5	0.064512	2.035	0.131282	0.262564	0.247294	0.0136327
Three-CS	R2	500	113.24	0.04562	2.663	0.121486	0.242972
	R3	500	223.106	0.0845905	1.397	0.118173	0.236346

## Sheet: Rg2
Rg2 (Authentic ginsenoside)
Concentration(mg/mL)	Area (mAU)
0.03264	55.7
0.05508	101.8
0.07752	148.8
0.09996	196.7
0.1224	254.7
0.16728	348.5
0.18972	390
0.204	431.9
Content of Rg2 in different samples
Samples	Replicates	Sample for extract	Area (mAu)	Ginsenoside content determined from standard curve(mg/mL)	Methanol volume to dissolve the dry residue of sample extract（ml）	Total content from sample（mg）	Content of ginsenoside per gram sample（µg/g or mg/L）	Average（µg/g or mg/L）	Standard Error
KG-3	R1	1g	132.18	0.0687379	22.567	1.55121	1551.21	1595.89	94.1682
	R2	1g	136.29	0.07062	21.699	1.53238	1532.38
	R3	1g	142.64	0.073528	23.176	1.70408	1704.08
One-CS	R1	500g	57.8257	0.0346882	1.91	0.0662545	0.132509	0.116417	0.0145255
	R2	500g	65.1812	0.0380566	1.37	0.0521375	0.104275
	R3	500g	62.865	0.0369959	1.52	0.0562338	0.112468
Two-CS	R1	500g	76.56	0.0432674	4.003	0.173199	0.346399	0.346714	0.0243814
	R2	500g	77.217	0.0435683	3.701	0.161246	0.322492
	R3	500g	78.36	0.0440917	4.21	0.185626	0.371252
Three-CS	R1	500g	334.879	0.161562	2.035	0.328778	0.657556	0.600572	0.0546247
	R2	500g	226.236	0.11181	2.663	0.297749	0.595499
	R3	500g	410.892	0.196371	1.397	0.27433	0.54866
REs	R1	4L	42.787	0.0278014	11.723	0.325916	0.0814791	0.103017	0.0262504
	R2	4L	78.79	0.0442886	11.945	0.529027	0.132257
	R3	4L	50.685	0.0314182	12.135	0.38126	0.0953151

## Sheet: Rh1
Rh1 (Authentic ginsenoside)
Concentration(mg/mL)	Area (mAU)
0.010775	56.2
0.02155	108
0.0431	200.5
0.0862	398.9
0.1293	600.9
0.1724	783.7
0.2155	1018.5
Content of Rh1 in different samples
Samples	Replicates	Area (mAu)	Sample for extract (g)	Ginsenoside content determined from standard curve(mg/mL)	Methanol volume to dissolve the dry residue of sample extract（mL）	Total content from sample（mg）	Content of ginsenoside per gram sample（µg/g）	Average（µg/g）	Standard Error
KG-3	R1	163.255	1	0.0346091	22.567	0.781023	781.023	874.822	82.9349
	R2	203.305	1	0.043248	21.699	0.938438	938.438
	R3	183.84	1	0.0390493	23.176	0.905007	905.007

## Sheet: Rd
Rd (Authentic ginsenoside)
Concentration(mg/ml)	Area (mAU)
0.01	34.4
0.05	147.1
0.1	295.9
0.15	481
0.2	628.4
0.3	949.2
0.35	1102.7
Content of Rd in different samples
Samples	Replicates	Area (mAu)	Sample for extract	Ginsenoside content determined from standard curve(mg/mL)	Methanol volume to dissolve the dry residue of sample extract（mL）	Total content from sample（mg）	Content of ginsenoside per gram sample（µg/g or mg/L）	Average（µg/g）	Standard Error
KG-3	R1	730.52	1 g	0.232068	22.567	5.23708	5237.08	5170.81	493.307
	R2	673.75	1 g	0.21419	21.699	4.64771	4647.71
	R3	764.665	1 g	0.242821	23.176	5.62763	5627.63
One-CS	R1	210.675	500 g	0.0683582	1.91	0.130564	0.261128	0.253938	0.0117008
	R2	272.254	500 g	0.0877506	1.37	0.120218	0.240437
	R3	265.452	500 g	0.0856085	1.52	0.130125	0.26025
Two-CS	R1	279.692	500 g	0.0900931	4.003	0.360643	0.721285	0.646599	0.114657
	R2	214.363	500 g	0.0695196	3.701	0.257292	0.514584
	R3	259.08	500 g	0.0836019	4.21	0.351964	0.703928
Three-CS	R1	883.604	500 g	0.280278	2.035	0.570365	1.14073	1.20198	0.0604454
	R2	745.778	500 g	0.236873	2.663	0.630794	1.26159
	R3	1361.53	500 g	0.430787	1.397	0.60181	1.20362
REs	R1	252.495	4 L	0.0815282	11.723	0.955755	0.238939	0.223509	0.0256611
	R2	246.368	4 L	0.0795987	11.945	0.950806	0.237702
	R3	196.55	4 L	0.0639099	12.135	0.775547	0.193887
